# Supplementary material for: The Enhancement of Acylcarnitine Metabolism by 5-Heptadecylresorcinol in Brown Adipose Tissue Contributes to Improving Glucose and Lipid Levels in Aging Male Mice
Source: Nutrients. 2023 Oct 29;15(21):4597. doi: 10.3390/nu15214597 (PMC10649465; doi:10.3390/nu15214597)
Supplement: Supplementary file 1 [file nutrients-15-04597-s001.zip]

Archive with 3 entries (3 files):
- Supplementary Material MetaboAnalyst analysis.pdf
- Table S1 Primer sequences.xlsx
- Table S2 RNA integrity.xlsx
